# Supplementary material for: Urine Molecular Biomarkers for Detection and Follow-Up of Small Renal Masses
Source: Int J Mol Sci. 2022 Dec 17;23(24):16110. doi: 10.3390/ijms232416110 (PMC9785854; doi:10.3390/ijms232416110)
Supplement: Supplementary file 1 [file ijms-23-16110-s001.zip]

Archive with 1 entries (1 files):
- ijms-2068048-supplementary.pdf
